# Supplementary material for: Factors predicting the therapeutic response to infliximab during maintenance therapy in Japanese patients with Crohn’s disease
Source: PLoS One. 2018 Oct 4;13(10):e0204632. doi: 10.1371/journal.pone.0204632 (PMC6171861; doi:10.1371/journal.pone.0204632)
Supplement: S1 Table — (CSV) [file pone.0204632.s001.csv]

No.	Sex	BodyWeight	Smoking	Age(yr)	Disease Duration	Disease Location	Drug Duration	Double Dose	ASA	IM	rs361525	rs1800629	rs1799724	rs767455	rs976881	rs1061622	rs1801274	rs396991	Total CDAI (Average)	CRP (Average)	Clinical outcome (R:remission, NR:nonremission)
1	male	80	No	45	22.8	ileocolonic	7.4	Yes	Yes	Yes	GG	GG	CC	AA	GG	TG/GG	AG/GG	TG/GG	132.733	0.04	R
2	female	49	No	45	27.4	ileocolonic	2.9	No	Yes	No	GG	GG	CC	AG/GG	GG	TT	AA	TG/GG	150.066	0.041	NR
3	male	77	Current	55	19.6	ileocolonic	5.8	Yes	Yes	Yes	GG	GG	CC	AG/GG	GG	TG/GG	AG/GG	TT	133.35	0.043	R
4	male	64	No	35	8.6	ileocolonic	7.2	No	Yes	No	GG	GG	CT/TT	AA	GG	TT	AG/GG	TT	31.2	0.043	R
5	male	65	No	44	21.3	ileal	4.3	No	Yes	Yes	GG	GG	CC	AA	GG	TG/GG	AA	TT	18.178	0.044	R
6	male	75	No	35	13.1	ileocolonic	7.4	No	Yes	Yes	GG	GG	CC	AA	GG	TT	AA	TT	29.657	0.047	R
7	male	65	No	37	5.5	ileal	3.6	No	No	No	GG	GG	CT/TT	AA	GG	TG/GG	AA	TG/GG	17.05	0.048	R
8	male	60	No	39	21.5	ileal	4.6	Yes	Yes	Yes	GG	GG	CT/TT	AA	GG	TT	AG/GG	TG/GG	73.013	0.048	R
9	male	75	No	33	9.9	ileocolonic	6.8	No	No	Yes	GA/AA	GG	CT/TT	AA	GG	TT	AG/GG	TT	22.714	0.051	R
10	male	60	No	55	11.1	ileocolonic	8.3	Yes	Yes	Yes	GG	GG	CC	AA	AA	TT	AA	TT	65.38	0.053	R
11	male	50	Current	41	23.3	colonic	10.9	No	Yes	Yes	GG	GG	CC	AA	GG	TT	AA	TT	201.375	0.053	NR
12	female	48	No	61	8.2	ileal	5.3	No	No	No	GG	GG	CC	AA	GG	TG/GG	AA	TT	15.102	0.058	R
13	male	57	No	36	18.1	ileocolonic	6.7	No	Yes	Yes	GG	GA/AA	CC	AA	GG	TT	AA	TT	82.785	0.059	R
14	male	78	No	25	3.8	ileocolonic	3.1	No	Yes	No	GG	GG	CT/TT	AA	GG	TG/GG	AG/GG	TT	0.75	0.06	R
15	male	79	Current	45	10.8	ileocolonic	6.6	No	Yes	Yes	GG	GG	CC	AA	GG	TT	AA	TG/GG	105.371	0.064	R
16	female	63	Current	45	7.3	ileocolonic	3.8	No	Yes	No	GG	GG	CC	AA	GG	TT	AG/GG	TG/GG	2.333	0.07	R
17	male	63	No	28	6.8	ileocolonic	6.3	No	No	No	GG	GG	CC	AA	GG	TT	AA	TT	18.2	0.077	R
18	male	57	No	38	7.2	colonic	6.3	No	No	No	GG	GG	CT/TT	AA	GG	TT	AG/GG	TG/GG	67.249	0.085	R
19	male	82	Past	38	13.6	ileocolonic	8	No	Yes	Yes	GG	GG	CC	AA	GG	TG/GG	AG/GG	TG/GG	114.543	0.086	R
20	male	72	No	28	6.6	ileocolonic	6.3	No	No	No	GG	GG	CC	AA	GG	TG/GG	AG/GG	TT	32.343	0.089	R
21	female	45	No	31	10.8	ileocolonic	9.4	Yes	Yes	Yes	GG	GG	CC	AG/GG	AA	TG/GG	AA	TT	67.888	0.096	R
22	female	51	No	25	4.2	ileocolonic	3.6	No	No	No	GG	GG	CT/TT	AG/GG	GG	TT	AG/GG	TT	64.587	0.097	R
23	male	48	No	21	1.9	ileocolonic	1.2	No	Yes	Yes	GG	GG	CC	AA	AA	TT	AA	TT	43.578	0.099	R
24	male	70	No	40	25	ileal	6.3	No	No	No	GG	GG	CT/TT	AA	GG	TT	AG/GG	TT	135.525	0.103	R
25	male	73	No	26	6.5	colonic	5.7	No	Yes	No	GG	GG	CC	AA	GG	TT	AG/GG	TT	31.8	0.11	R
26	male	76	No	26	6.8	ileocolonic	6.1	No	Yes	No	GG	GG	CC	AA	GG	TT	AA	TT	52.8	0.115	R
27	male	66	Past	61	31.3	ileocolonic	5.8	No	No	No	GG	GG	CC	AA	AA	TT	AG/GG	TT	82.257	0.117	R
28	male	103	Current	49	22.2	ileal	6.8	No	Yes	Yes	GG	GG	CC	AG/GG	GG	TG/GG	AA	TG/GG	44.771	0.131	R
29	male	78	No	27	5.9	ileocolonic	5.6	No	Yes	Yes	GG	GG	CC	AA	AA	TT	AA	TT	79.25	0.134	R
30	female	45	No	48	17.2	ileal	6.2	No	Yes	No	GG	GG	CC	AG/GG	GG	TT	AG/GG	TT	113.557	0.136	R
31	male	57	No	31	8.8	ileal	3.5	No	Yes	No	GG	GG	CT/TT	AG/GG	GG	TT	AA	TT	122.557	0.141	R
32	female	89	No	47	28.9	ileocolonic	6.2	No	No	No	GG	GG	CC	AA	AA	TT	AG/GG	TT	227.5	0.146	NR
33	female	42	No	49	9.9	ileocolonic	2	No	Yes	Yes	GG	GG	CC	AA	GG	TT	AG/GG	TG/GG	88.194	0.159	R
34	male	59	No	27	7.3	colonic	3.1	No	Yes	No	GG	GG	CC	AA	GG	TG/GG	AG/GG	TT	124.723	0.161	R
35	male	68	No	38	15.2	ileocolonic	9.2	No	No	Yes	GG	GG	CC	AA	AA	TT	AA	TT	43.057	0.18	R
36	female	39	No	42	16.4	ileocolonic	9.4	Yes	Yes	No	GG	GG	CT/TT	AA	GG	TT	AG/GG	TG/GG	235.612	0.183	NR
37	male	76	No	29	7.9	colonic	2.5	No	Yes	No	GG	GG	CT/TT	AG/GG	GG	TT	AA	TG/GG	15	0.196	R
38	male	55	No	33	7.2	ileocolonic	2.1	No	Yes	Yes	GG	GG	CC	AA	AA	TT	AG/GG	TT	79.667	0.199	R
39	male	53	Current	31	14.8	colonic	2.2	No	Yes	Yes	GG	GG	CC	AG/GG	AA	TT	AA	TG/GG	76.137	0.216	R
40	male	53	No	29	5.8	ileocolonic	3.6	No	No	No	GG	GG	CT/TT	AA	AA	TG/GG	AG/GG	TG/GG	64.088	0.222	R
41	male	80	No	26	7	ileocolonic	4.3	No	Yes	No	GG	GG	CT/TT	AA	AA	TT	AG/GG	TG/GG	26.15	0.224	R
42	male	79	No	33	10.7	ileocolonic	8.1	Yes	No	Yes	GG	GG	CT/TT	AA	GG	TT	AA	TT	152.2	0.227	NR
43	male	63	No	44	26.3	colonic	5.8	Yes	No	Yes	GA/AA	GG	CC	AA	GG	TT	AG/GG	TT	103.819	0.23	R
44	male	63	Current	37	13.8	ileocolonic	12.4	Yes	Yes	Yes	GG	GG	CC	AA	GG	TT	AG/GG	TG/GG	100.912	0.24	R
45	female	74	No	45	2	ileocolonic	1.3	No	Yes	Yes	GG	GG	CC	AA	GG	TT	AA	TT	87.943	0.259	R
46	male	93	No	45	25.1	colonic	2.7	No	Yes	No	GG	GG	CC	AG/GG	AA	TG/GG	AA	TG/GG	86.829	0.26	R
47	male	60	Current	40	20.4	ileal	9.3	No	Yes	Yes	GG	GG	CC	AA	AA	TT	AG/GG	TT	134.595	0.261	R
48	male	60	Past	43	25.4	Unknown	8.3	Yes	No	No	GG	GG	CT/TT	AA	GG	TT	AA	TG/GG	196.985	0.274	NR
49	male	80	No	46	25.8	Unknown	9.1	No	Yes	Yes	GG	GG	CC	AA	GG	TT	AA	TT	125.086	0.274	R
50	female	49	No	41	21.9	ileocolonic	11.9	Yes	Yes	No	GG	GG	CC	AA	AA	TT	AA	TG/GG	224.758	0.292	NR
51	female	58	Past	51	9.5	colonic	5.3	Yes	Yes	Yes	GG	GG	CT/TT	AA	AA	TT	AA	TG/GG	48.22	0.321	NR
52	female	53	No	43	21.9	ileal	1.8	No	No	Yes	GA/AA	GG	CC	AA	GG	TT	AG/GG	TG/GG	44.731	0.33	NR
53	female	73	No	35	11.3	ileocolonic	7.5	No	Yes	No	GG	GG	CC	AA	AA	TT	AG/GG	TG/GG	2.96	0.334	NR
54	male	61	No	37	23.2	ileal	8.8	Yes	Yes	No	GG	GG	CT/TT	AG/GG	GG	TT	AG/GG	TG/GG	8.175	0.353	NR
55	female	89	No	50	33	ileocolonic	8.4	No	No	No	GG	GG	CC	AG/GG	AA	TT	AA	TT	59.133	0.363	NR
56	male	63	No	27	7.3	ileocolonic	5.8	No	Yes	No	GG	GG	CT/TT	AA	AA	TT	AA	TG/GG	122.675	0.381	NR
57	male	60	No	27	2.3	colonic	1.8	No	Yes	No	GG	GG	CC	AA	GG	TT	AA	TG/GG	101.4	0.4	NR
58	female	52	No	26	9.4	ileocolonic	6.8	Yes	Yes	Yes	GG	GG	CT/TT	AA	GG	TG/GG	AA	TT	132.736	0.412	NR
59	male	45	Current	35	5.4	ileal	5.1	No	No	No	GG	GG	CT/TT	AA	AA	TT	AA	TT	122.156	0.437	NR
60	female	49	No	30	12.2	ileocolonic	11	No	No	No	GA/AA	GG	CC	AA	GG	TT	AA	TT	70.61	0.482	NR
61	male	50	Current	39	14.9	colonic	5.4	Yes	Yes	Yes	GG	GG	CT/TT	AA	GG	TG/GG	AA	TT	68.613	0.483	NR
62	male	55	Current	41	21.8	ileocolonic	6.8	Yes	Yes	No	GG	GG	CC	AA	AA	TT	AG/GG	TT	108.55	0.493	NR
63	male	85	No	32	16.2	ileal	11.2	No	Yes	No	GG	GG	CT/TT	AA	GG	TT	AA	TG/GG	65.9	0.501	NR
64	male	55	No	43	17.5	ileocolonic	7.1	Yes	Yes	No	GG	GG	CC	AG/GG	AA	TT	AA	TG/GG	71.74	0.522	NR
65	female	48	No	40	24.3	ileocolonic	11.4	No	Yes	No	GG	GG	CT/TT	AA	GG	TT	AG/GG	TT	66.451	0.563	NR
66	male	54	No	45	12.9	ileocolonic	2.3	Yes	No	No	GG	GG	CC	AA	GG	TG/GG	AA	TT	175.899	0.576	NR
67	male	59	Current	42	26.3	ileocolonic	11.1	Yes	No	No	GG	GG	CC	AA	GG	TG/GG	AA	TG/GG	64.4	0.578	NR
68	male	66	No	46	6.9	ileal	6.8	No	No	No	GG	GG	CT/TT	AA	GG	TT	AA	TT	22.05	0.583	NR
69	male	64	No	54	30.5	ileal	1.3	No	Yes	No	GG	GG	CC	AA	GG	TT	AA	TT	21.407	0.605	NR
70	male	97	No	36	13.3	ileal	7.4	No	Yes	Yes	GG	GG	CC	AA	GG	TT	AG/GG	TG/GG	130.867	0.737	NR
71	male	66	No	33	11.1	ileocolonic	7.3	Yes	Yes	Yes	GG	GG	CT/TT	AA	AA	TT	AG/GG	TT	204.629	0.764	NR
72	male	49	Current	30	13	colonic	7.1	Yes	Yes	Yes	GG	GG	CC	AA	GG	TT	AA	TG/GG	141.119	0.769	NR
73	male	62	No	52	23.3	ileocolonic	6.8	Yes	No	No	GG	GG	CC	AG/GG	AA	TT	AA	TG/GG	75.878	0.928	NR
74	female	55	No	44	19.8	ileocolonic	8.4	No	No	No	GG	GA/AA	CC	AG/GG	GG	TT	AG/GG	TT	127.675	1.005	NR
75	female	45	No	30	13.5	ileocolonic	4.4	Yes	Yes	No	GG	GG	CC	AA	GG	TT	AA	TG/GG	95.288	1.067	NR
76	male	76	No	43	29.5	ileal	2	No	No	Yes	GG	GG	CC	AA	GG	TT	AG/GG	TG/GG	202.914	1.087	NR
77	male	75	Past	38	15.6	ileocolonic	6.3	No	Yes	No	GG	GA/AA	CC	AA	AA	TG/GG	AG/GG	TG/GG	27.24	1.098	NR
78	male	91	No	26	10.4	ileal	9.9	No	Yes	No	GG	GG	CT/TT	AG/GG	GG	TT	AG/GG	TT	202.175	1.141	NR
79	male	64	Past	54	23.2	ileocolonic	10.8	Yes	Yes	Yes	GG	GG	CC	AA	GG	TG/GG	AG/GG	TG/GG	52.9	1.214	NR
80	male	77	No	32	9.4	ileal	7	No	No	Yes	GG	GG	CT/TT	AA	AA	TT	AG/GG	TT	71.114	1.27	NR
81	male	115	No	43	23.7	ileocolonic	6.7	No	No	Yes	GG	GG	CC	AA	GG	TG/GG	AA	TG/GG	228.425	1.291	NR
82	male	55	Past	50	12.3	colonic	2.8	Yes	Yes	No	GG	GG	CT/TT	AA	GG	TT	AA	TT	209.461	1.364	NR
83	male	60	Current	30	10.8	ileocolonic	10.7	Yes	Yes	Yes	GG	GG	CC	AA	GG	TT	AA	TG/GG	53.965	1.464	NR
84	male	65	No	34	14.5	ileocolonic	4.3	Yes	Yes	Yes	GG	GG	CC	AA	GG	TG/GG	AG/GG	TT	106.707	1.531	NR
85	male	84	No	43	17.7	ileocolonic	9.3	Yes	Yes	Yes	GG	GG	CC	AG/GG	GG	TG/GG	AA	TT	85.933	1.995	NR
86	female	63	No	32	8.8	ileocolonic	7.3	Yes	No	Yes	GG	GA/AA	CC	AA	GG	TT	AG/GG	TT	183.2	2.054	NR
87	male	61	No	48	14.1	ileocolonic	1.7	No	Yes	No	GG	GG	CC	AA	GG	TG/GG	AG/GG	TT	65.26	2.27	NR
88	male	54	No	43	23.8	ileocolonic	4.3	Yes	Yes	Yes	GG	GG	CC	AG/GG	GG	TG/GG	AA	TT	184.909	2.271	NR
89	male	52	Current	38	23.2	ileocolonic	7.4	Yes	Yes	No	GG	GG	CC	AA	GG	TT	AA	TT	159.971	2.772	NR
90	female	36	No	58	23.8	ileocolonic	6.8	No	No	No	GG	GG	CT/TT	AG/GG	GG	TG/GG	AA	TG/GG	244.747	3.943	NR
91	male	63	No	36	10.8	ileocolonic	3.1	Yes	No	No	GG	GG	CT/TT	AA	GG	TT	AG/GG	TG/GG	63.625	4.676	NR
92	male	58	Current	34	13.2	ileocolonic	12.2	Yes	No	Yes	GG	GG	CC	AG/GG	GG	TT	AA	TT	181.046	7.208	NR
93	male	63	Current	22	5.1	ileocolonic	4.3	No	No	Yes	GA/AA	GG	CC	AA	GG	TT	AA	TG/GG	30.494	0.01	R
94	female	43	No	23	5.1	ileocolonic	4.9	Yes	Yes	Yes	GG	GG	CC	AG/GG	GG	TG/GG	AA	TG/GG	31.9	0.01	R
95	male	67	No	27	7.7	ileal	6.3	No	Yes	No	GG	GG	CC	AA	GG	TT	AA	TG/GG	70.061	0.01	R
96	male	63	No	25	8.9	ileal	7.9	No	Yes	Yes	GG	GG	CC	AA	GG	TT	AG/GG	TG/GG	106.941	0.01	R
97	female	48	No	26	4.3	colonic	4.1	No	No	No	GG	GG	CC	AA	GG	TT	AA	TT	54.374	0.011	R
98	female	48	No	26	11.3	colonic	5.9	No	No	No	GA/AA	GG	CC	AA	GG	TT	AA	TT	76.464	0.011	R
99	female	44	No	29	13	ileocolonic	9.8	No	No	No	GG	GG	CC	AA	AA	TT	AA	TT	47.185	0.012	R
100	male	62	No	38	8.7	ileocolonic	6.1	No	Yes	Yes	GG	GG	CT/TT	AA	GG	TT	AG/GG	TT	12.685	0.014	R
101	male	51	No	45	27.1	ileal	2.4	Yes	Yes	Yes	GG	GG	CC	AA	AA	TT	AG/GG	TG/GG	39.951	0.014	R
102	male	66	Current	29	4.1	colonic	3.7	No	Yes	Yes	GG	GA/AA	CC	AA	GG	TG/GG	AA	TG/GG	29.058	0.014	R
103	male	67	No	47	21.5	ileal	6.2	No	Yes	Yes	GG	GG	CC	AA	GG	TT	AA	TT	86.566	0.014	R
104	male	63	No	27	4.3	ileocolonic	4.3	No	Yes	No	GG	GG	CT/TT	AG/GG	GG	TG/GG	AA	TG/GG	33.862	0.016	R
105	male	65	No	31	6.8	ileocolonic	6.8	No	Yes	No	GG	GG	CC	AA	GG	TT	AG/GG	TG/GG	37.754	0.016	R
106	male	61	No	41	4.4	colonic	3.8	No	Yes	No	GG	GG	CT/TT	AA	AA	TT	AG/GG	TG/GG	24.434	0.017	R
107	male	64	No	30	11.6	ileocolonic	7.9	No	Yes	Yes	GG	GG	CT/TT	AA	GG	TT	AA	TT	35.914	0.017	R
108	male	53	No	37	24.3	ileocolonic	4.1	No	Yes	Yes	GG	GG	CT/TT	AA	GG	TT	AA	TG/GG	167.506	0.021	NR
109	female	50	Past	48	19	ileal	7.9	No	Yes	Yes	GG	GG	CT/TT	AA	GG	TT	AA	TG/GG	30.381	0.023	R
110	male	42	No	16	1.2	ileocolonic	1.1	No	No	No	GG	GG	CT/TT	AG/GG	GG	TT	AG/GG	TT	52.026	0.023	R
111	male	59	No	33	10.7	ileocolonic	9.9	No	No	No	GG	GG	CC	AA	GG	TT	AG/GG	TG/GG	31.221	0.024	R
112	male	46	No	29	10.5	ileocolonic	6.5	No	Yes	Yes	GA/AA	GG	CT/TT	AA	GG	TT	AA	TG/GG	82.871	0.024	R
113	male	77	No	29	7.5	ileocolonic	4.5	No	Yes	No	GG	GG	CC	AA	AA	TT	AA	TG/GG	22.76	0.025	R
114	male	81	No	31	7.7	colonic	7.1	No	Yes	No	GG	GA/AA	CC	AA	GG	TT	AA	TG/GG	18.314	0.029	R
115	male	56	No	27	7.9	ileal	6.6	No	No	Yes	GG	GG	CT/TT	AA	GG	TG/GG	AG/GG	TG/GG	133.924	0.031	R
116	female	42	No	39	20	ileocolonic	4.6	Yes	No	Yes	GG	GA/AA	CC	AA	GG	TT	AA	TG/GG	108.412	0.033	R
117	male	58	No	29	15.5	ileocolonic	12.7	No	No	Yes	GG	GG	CT/TT	AG/GG	GG	TT	AA	TG/GG	37.857	0.033	R
118	male	53	No	38	15.9	ileocolonic	10.3	No	Yes	Yes	GG	GG	CC	AA	AA	TT	AA	TT	113.587	0.034	R
119	male	46	No	43	28.3	colonic	3.3	No	Yes	Yes	GG	GG	CC	AG/GG	AA	TT	AA	TG/GG	95.493	0.036	R
120	male	41	Past	42	20.1	ileocolonic	7.1	No	Yes	Yes	GG	GG	CC	AA	AA	TT	AA	TG/GG	125.43	0.039	R
121	female	57	No	65	3.4	ileocolonic	2.7	No	Yes	No	GG	GG	CC	AA	GG	TT	AA	TT	43.2	0.039	R
